# Supplementary material for: Failure Mode and Effects Analysis on the Air System of an Aero Turbofan Engine Using the Gaussian Model and Evidence Theory
Source: Entropy (Basel). 2023 May 6;25(5):757. doi: 10.3390/e25050757 (PMC10217241; doi:10.3390/e25050757)
Supplement: Supplementary file 1 [file entropy-25-00757-s001.zip]

Archive with 3 entries (3 files):
- Supplementary material Table S1_ Assessment data for Table 3.xlsx
- Supplementary material Table S2_Full data of Table 4.xlsx
- Supplementary material Table S3_Full data of Table 5.xlsx
