# Supplementary material for: Failure Mode and Effects Analysis on the Air System of an Aero Turbofan Engine Using the Gaussian Model and Evidence Theory
Source: Entropy (Basel). 2023 May 6;25(5):757. doi: 10.3390/e25050757 (PMC10217241; doi:10.3390/e25050757)
Supplement: Supplementary file 1 [file entropy-25-00757-s001.zip › Supplementary material Table S1_ Assessment data for Table 3.xlsx]

## Sheet: Sheet1
Key comp.	Failure mode		O			S			D
	ID	Description	Expert 1	Expert 2	Expert 3	Expert 1	Expert 2	Expert 3	Expert 1	Expert 2	Expert 3
Rotor blade	101	deformation	4	3	3	7	6	7	2	2	2
	102	crack	2	2	2	8	9	8	4	4	4
	103	fracture	1	1	1	9	10	9	3	3	3
	104	corrosion	1	2	2	6	6	7	3	4	3
	105	wear	2	1	1	4	3	3	2	1	3
	106	flexural	2	2	2	6	6	6	5	5	5
	107	slide block fall	1	1	1	7	7	7	3	3	3
	108	scuff	3	3	3	5	6	5	1	1	1
	109	rustiness	1	2	2	6	6	7	3	4	4
	110	scaling	1	1	3	6	6	7	4	4	3
	111	creep	4	3	3	7	6	7	2	3	2
Disc	201	crack	2	2	1	8	9	8	3	4	4
	202	fracture	1	1	1	9	9	9	3	3	3
	203	burst	2	1	2	9	9	8	2	3	2
	204	surge	2	3	3	8	8	9	1	2	1
	205	Stall	4	3	3	2	2	3	1	1	2
	206	flutter	3	3	2	6	7	7	2	1	1
	207	deformation	4	3	3	7	6	7	2	2	2
	208	buckling	1	2	1	5	7	6	5	6	5
	209	overspeed	3	3	4	3	2	3	1	1	2
axle	301	abnormal sound	3	4	5	4	4	3	2	1	1
	302	wear	2	1	1	4	3	3	2	1	3
	303	bending	2	1	2	5	6	6	4	4	5
	304	fracture	1	1	1	9	10	9	3	3	3
Stator blades	401	deformation	3	3	3	7	6	7	2	2	2
	402	crack	1	2	2	8	9	8	4	4	4
	403	fracture	1	1	1	9	10	9	2	3	3
	404	corrosion	1	1	2	6	6	7	3	4	3
	405	wear	2	1	1	4	3	3	2	1	2
	406	flexural	2	2	2	6	6	6	4	4	5
	407	slidee rail block falling	1	1	1	7	7	7	2	3	3
	408	scuff	3	3	2	5	6	5	1	1	1
	409	rustiness	2	1	2	6	6	7	2	4	3
	410	Scaling	1	1	2	6	6	7	2	4	3
	411	creep	4	3	3	7	6	7	2	2	1
turbine nozzle	501	deformation	4	3	2	7	6	7	2	2	2
	502	crack	2	1	2	8	9	8	4	4	4
	503	fracture	1	1	1	9	10	9	3	2	3
	504	corrosion	1	1	2	6	6	7	2	3	3
	505	wear	2	1	1	4	3	3	2	1	3
	506	flexural	2	1	2	6	6	6	4	5	5
	507	slidee rail block falling	1	1	1	7	7	7	3	3	3
	508	scuff	3	3	3	5	6	5	1	1	1
	509	rustiness	1	1	2	6	6	7	3	4	3
	510	Scaling	1	1	2	6	6	7	2	4	3
	511	creep	4	3	3	7	6	7	1	2	2
diffuser	601	blow-by	2	2	3	4	5	6	2	2	2
	602	crush	3	2	2	6	6	7	2	4	4
	603	Indentation	3	1	2	6	5	7	4	3	3
Fuel nozzles	701	Carbon Deposition	4	4	4	5	5	5	3	3	3
	702	corrosion	2	4	2	5	7	7	3	4	3
	703	Ablation	2	2	3	6	7	6	3	4	3
	704	blockage	4	3	4	6	5	6	2	1	2
flame tube	801	Ablation	2	3	2	6	3	5	3	3	5
	802	crack	1	2	3	7	9	8	2	1	2
	803	deformation	1	4	4	5	6	7	2	2	3
	804	burn crack	2	2	2	8	8	9	2	3	2
	805	burned-through	2	1	1	9	9	10	2	4	4
	806	burn	3	3	3	5	6	7	3	3	3
	807	overtemperature	3	4	3	5	5	5	2	1	1
	808	smoking	2	3	2	6	7	7	1	1	2
	809	falling block	2	2	4	7	7	8	3	2	3
nozzle	901	crack	3	2	3	6	6	5	3	4	4
	902	blockage	2	2	3	6	5	5	2	2	1
	903	exhaust temperature overrun	3	2	2	6	5	6	1	1	1
