# Supplementary material for: Failure Mode and Effects Analysis on the Air System of an Aero Turbofan Engine Using the Gaussian Model and Evidence Theory
Source: Entropy (Basel). 2023 May 6;25(5):757. doi: 10.3390/e25050757 (PMC10217241; doi:10.3390/e25050757)
Supplement: Supplementary file 1 [file entropy-25-00757-s001.zip › Supplementary material Table S2_Full data of Table 4.xlsx]

## Sheet: Sheet1
Key comp.	Failure mode		O	S	D	New RPN	Old RPN	RPN Difference
	ID	Description	Fused value	Fused value	Fused value	The weights are the same
Rotor blade	101	deformation	3.111	6.889	2	42.8634	44.7	-1.83664
	102	crack	2	8.111	4	64.888	66.7	-1.812
	103	fracture	1	9.111	3	27.333	28	-0.667
	104	corrosion	1.889	6.111	3.111	35.9124	35.2	0.712385
	105	wear	1.111	3.111	2	6.91264	9.3	-2.38736
	106	flexural	2	6	5	60	60	0
	107	slide block fall	1	7	3	21	21	0
	108	scuff	3	5.111	1	15.333	16	-0.667
	109	rustiness	1.889	6.111	3.889	44.8934	38.7	6.19337
	110	scaling	2	6.111	3.889	47.5314	28.1	19.4314
	111	creep	3.111	6.889	2.111	45.2423	51.9	-6.65773
Disc	201	crack	1.889	8.111	3.889	59.586	50.9	8.68601
	202	fracture	1	9	3	27	27	0
	203	burst	1.889	8.889	2.111	35.4465	33.7	1.74648
	204	surge	2.889	8.111	1.111	26.0337	29.6	-3.56629
	205	Stall	3.111	2.111	1.111	7.29629	10	-2.70371
	206	flutter	2.889	6.889	1.111	22.1115	23.7	-1.58852
	207	deformation	3.111	6.889	2	42.8634	44.7	-1.83664
	208	buckling	1.111	6	5.111	34.0699	46	-11.9301
	209	overspeed	3.111	2.889	1.111	9.98531	13	-3.01469
axle	301	abnormal sound	4	3.889	1.111	17.2827	18.3	-1.01728
	302	wear	1.111	3.111	2	6.91264	9.3	-2.38736
	303	bending	1.889	5.889	4.111	45.7321	41.3	4.43208
	304	fracture	1	9.111	3	27.333	28	-0.667
Stator blades	401	deformation	3	6.889	2	41.334	40	1.334
	402	crack	1.889	8.111	4	61.2867	56	5.28672
	403	fracture	1	9.889	2.889	28.5693	25	3.56932
	404	corrosion	1.111	6.111	3.111	21.1216	28.1	-6.97842
	405	wear	1.111	3.111	1.889	6.52899	8.3	-1.77101
	406	flexural	2	6	4.111	49.332	52	-2.668
	407	slidee rail block falling	1	7	2.889	20.223	18.7	1.523
	408	scuff	2.889	5.111	1	14.7657	14.3	0.465679
	409	rustiness	1.889	6.111	3	34.631	31.7	2.93104
	410	Scaling	1.111	6.111	3	20.368	26	-5.63204
	411	creep	3.111	6.889	1.889	40.4844	37.7	2.78444
turbine nozzle	501	deformation	3	6.889	2	41.334	40	1.334
	502	crack	1.889	8.111	4	61.2867	54.7	6.58672
	503	fracture	1	9.889	2.889	28.5693	24.7	3.86932
	504	corrosion	1.111	6.111	2.889	19.6143	24	-4.38565
	505	wear	1.111	3.111	2	6.91264	9.3	-2.38736
	506	flexural	1.889	6	4.889	55.4119	46	9.41193
	507	slidee rail block falling	1	7	3	21	21	0
	508	scuff	3	5.111	1	15.333	16	-0.667
	509	rustiness	1.111	6.111	3.111	21.1216	28	-6.87842
	510	Scaling	1.111	6.111	3	20.368	26	-5.63204
	511	creep	3.111	6.889	1.889	40.4844	35.3	5.18444
diffuser	601	blow-by	2.111	5	2	21.11	24	-2.89
	602	crush	2.111	6.111	3	38.701	46.7	-7.99904
	603	Indentation	2	6	3.111	37.332	43	-5.668
Fuel nozzles	701	Carbon Deposition	4	5	3	60	60	0
	702	corrosion	3	6	3.111	55.998	61.3	-5.302
	703	Ablation	2.111	6.111	3.111	40.1329	46.7	-6.5671
	704	blockage	3.889	5.889	1.889	43.2625	37	6.26248
flame tube	801	Ablation	2.111	5.889	4	49.7267	39.9	9.82672
	802	crack	2	8	1.889	30.224	26.7	3.524
	803	deformation	2.833	6	2.111	35.8828	42	-6.11722
	804	burn crack	2	8.111	2.111	34.2446	38.9	-4.65536
	805	burned-through	1.111	9.111	3	30.367	41.5	-11.133
	806	burn	3	6	3	54	54	0
	807	overtemperature	3.111	5	1.111	17.2816	21.7	-4.4184
	808	smoking	2.111	6.889	1.111	16.1569	20.3	-4.14308
	809	falling block	3	7.111	2.889	61.631	55.3	6.33104
nozzle	901	crack	2.889	5.889	3.889	66.1648	55.4	10.7648
	902	blockage	2.111	5.111	1.889	20.381	19.7	0.681027
	903	exhaust temperature overrun	2.111	5.889	1	12.4317	13.3	-0.868321
