# Supplementary material for: Failure Mode and Effects Analysis on the Air System of an Aero Turbofan Engine Using the Gaussian Model and Evidence Theory
Source: Entropy (Basel). 2023 May 6;25(5):757. doi: 10.3390/e25050757 (PMC10217241; doi:10.3390/e25050757)
Supplement: Supplementary file 1 [file entropy-25-00757-s001.zip › Supplementary material Table S3_Full data of Table 5.xlsx]

## Sheet: Sheet1
Key comp.	Failure mode		O	S	D	New RPN	Old RPN	RPN Difference
	ID	Description	Fused value	Fused value	Fused value	The weights are the same
Rotor blade	101	deformation	3.336	6.664	2	44.4622	44.7	-0.237792
	102	crack	2	8.336	4	66.688	66.7	-0.012
	103	fracture	1	9.321	3	27.963	28	-0.037
	104	corrosion	1.679	6.336	3.336	35.4888	35.2	0.288848
	105	wear	1.4	3.336	2	9.3408	9.3	0.0408
	106	flexural	2	6	5	60	60	0
	107	slide block fall	1	7	3	21	21	0
	108	scuff	3	5.336	1	16.008	16	0.008
	109	rustiness	1.679	6.336	3.664	38.9782	38.7	0.27816
	110	scaling	1.716	6.336	3.664	39.8371	28.1	11.7371
	111	creep	3.336	6.664	2.336	51.9319	51.9	0.0318589
Disc	201	crack	1.679	8.336	3.664	51.2819	50.9	0.381872
	202	fracture	1	9	3	27	27	0
	203	burst	1.679	8.664	2.336	33.9815	33.7	0.281456
	204	surge	2.664	8.336	1.4	31.0899	29.6	1.48995
	205	Stall	3.336	2.336	1.4	10.9101	10	0.910054
	206	flutter	2.664	6.664	1.4	24.8541	23.7	1.15405
	207	deformation	3.336	6.664	2	44.4622	44.7	-0.237792
	208	buckling	1.4	6	5.336	44.8224	46	-1.1776
	209	overspeed	3.336	2.664	1.4	12.4419	13	-0.558054
axle	301	abnormal sound	4	3.664	1.4	20.5184	18.3	2.2184
	302	wear	1.4	3.336	2	9.3408	9.3	0.0408
	303	bending	1.679	5.664	4.336	41.2347	41.3	-0.0652644
	304	fracture	1	9.321	3	27.963	28	-0.037
Stator blades	401	deformation	3	6.664	2	39.984	40	-0.016
	402	crack	1.679	8.336	4	55.9846	56	-0.015424
	403	fracture	1	9.321	2.664	24.8311	25	-0.168856
	404	corrosion	1.4	6.336	3.336	29.5917	28.1	1.49165
	405	wear	1.4	3.336	1.679	7.8416	8.3	-0.458398
	406	flexural	2	6	4.336	52.032	52	0.032
	407	slidee rail block falling	1	7	2.664	18.648	18.7	-0.052
	408	scuff	2.664	5.336	1	14.2151	14.3	-0.084896
	409	rustiness	1.679	6.336	3	31.9144	31.7	0.214432
	410	Scaling	1.4	6.336	3	26.6112	26	0.6112
	411	creep	3.336	6.664	1.679	37.326	37.7	-0.373976
turbine nozzle	501	deformation	3	6.664	2	39.984	40	-0.016
	502	crack	1.679	8.336	4	55.9846	54.7	1.28458
	503	fracture	1	9.321	2.664	24.8311	24.7	0.131144
	504	corrosion	1.4	6.336	2.664	23.6307	24	-0.369254
	505	wear	1.4	3.336	2	9.3408	9.3	0.0408
	506	flexural	1.679	6	4.664	46.9851	46	0.985136
	507	slidee rail block falling	1	7	3	21	21	0
	508	scuff	3	5.336	1	16.008	16	0.008
	509	rustiness	1.4	6.336	3.336	29.5917	28	1.59165
	510	Scaling	1.4	6.336	3	26.6112	26	0.6112
	511	creep	3.336	6.664	1.679	37.326	35.3	2.02602
diffuser	601	blow-by	2.336	5	2	23.36	24	-0.64
	602	crush	2.336	6.336	3.284	48.6061	46.7	1.90614
	603	Indentation	2	6	3.336	40.032	43	-2.968
Fuel nozzles	701	Carbon Deposition	4	5	3	60	60	0
	702	corrosion	2.716	6.284	3.336	56.9367	61.3	-4.36334
	703	Ablation	2.336	6.336	3.336	49.3758	46.7	2.67579
	704	blockage	3.664	5.664	1.679	34.8441	37	-2.15589
flame tube	801	Ablation	2.336	4.615	3.716	40.0609	39.9	0.160858
	802	crack	2	8	1.679	26.864	26.7	0.164
	803	deformation	2.833	6	2.336	39.7073	42	-2.29267
	804	burn crack	2	8.336	2.336	38.9458	38.9	0.045792
	805	burned-through	1.4	9.321	3.284	42.8542	41.5	1.35423
	806	burn	3	6	3	54	54	0
	807	overtemperature	3.336	5	1.4	23.352	21.7	1.652
	808	smoking	2.336	6.664	1.4	21.7939	20.3	1.49395
	809	falling block	2.716	7.336	2.664	53.0791	55.3	-2.22093
nozzle	901	crack	2.664	5.664	3.664	55.2857	55.4	-0.114285
	902	blockage	2.336	5.336	1.679	20.9286	19.7	1.22856
	903	exhaust temperature overrun	2.336	5.664	1	13.2311	13.3	-0.068896
